# Supplementary material for: Interpretation errors in focused cardiac ultrasound by novice pediatric emergency medicine fellow sonologists
Source: Crit Ultrasound J. 2018 Dec 9;10:33. doi: 10.1186/s13089-018-0113-4 (PMC6286908; doi:10.1186/s13089-018-0113-4)
Supplement: Supplementary file 1 — Additional file 1: Phase S1. Missed diminished function (False Negative). Parasternal long axis view. Image acquisition made interpretation difficult. The gain setting is a bit dark to visualize the interventricular septum and the anterior leaflet of the mitral valve. The captured video would be improved by including the inferior portion of left ventricle and apex. Phase S2. Missed diminished function (False Negative). Parasternal long axis view. Image acquisition made interpretation difficult. Similar to Additional file Phase 1(a) gain setting is a bit dark and the left ventricle is not well imaged. Phase S3. Normal interpreted as effusion (False Positive). Subxiphoid view. Image acquisition made interpretation difficult, again with the gain setting too dark. Trace or trivial amount of pericardial effusion was considered negative for our study; it was listed as “None/ Trivial” on the data collection form. Phase S4. Missed pericardial effusion (False Negative). Parasternal long axis view. Image acquisition was adequate, while gain could be increased. This was a gross operator interpretation error. [file 13089_2018_113_MOESM1_ESM.zip]

Archive with 4 entries (4 files):
- Phase 1 (a) Missed diminished function (False negative).mp4
- Phase 1 (b) Missed diminished function (False negative).mp4
- Phase 1 (c) Normal called effusion (False positive).mp4
- Phase 1 (d) Missed pericardial effusion (False negative).mp4
