# Supplementary material for: Interpretation errors in focused cardiac ultrasound by novice pediatric emergency medicine fellow sonologists
Source: Crit Ultrasound J. 2018 Dec 9;10:33. doi: 10.1186/s13089-018-0113-4 (PMC6286908; doi:10.1186/s13089-018-0113-4)
Supplement: Supplementary file 2 — Additional file 2: Phase S5. Missed pericardial effusion (False Negative). Parasternal long axis view. Image acquisition is good. This was an interpretation error. A pericardial effusion is seen above the descending thoracic aorta and pericardium. Also of note, there is also a small pleural effusion present, seen as the anechoic strip below the pericardium and lateral to the descending aorta. Phase S6. Missed pericardial effusion (False Negative). Parasternal long axis view. Small pericardial effusion is visible in this view. This was an interpretation error. Phase S7. Normal function called abnormal (False Positive). Parasternal long axis view. Images acquisition is acceptable. This was an interpretation problem. The anterior leaflet touches the interventricular septum during diastole with relatively normal chamber proportions. Phase S8. Normal function called abnormal (False Positive). Apical 4 chamber view. Image acquisition is adequate. Other views were also available that showed normal function. [file 13089_2018_113_MOESM2_ESM.zip]

Archive with 4 entries (4 files):
- Phase 2 (a) Missed pericardial effusion (False negative).mp4
- Phase 2 (b) Missed pericardial effusion (False negative).mp4
- Phase 2 (c) Normal function called abnormal (False positive).mp4
- Phase 2 (d) Normal function called abnormal (False positive).mp4
